# Supplementary material for: A Novel FLCN Variant in a Suspected Birt–Hogg–Dubè Syndrome Patient
Source: Int J Mol Sci. 2023 Aug 4;24(15):12418. doi: 10.3390/ijms241512418 (PMC10419138; doi:10.3390/ijms241512418)
Supplement: Supplementary file 1 [file ijms-24-12418-s001.zip]

Archive with 1 entries (1 files):
- ijms-2530624-supplementary.pdf
